# Supplementary material for: Fatigue following type 2 diabetes: Psychometric testing of the Indonesian version of the multidimensional fatigue Inventory-20 and unmet fatigue-related needs
Source: PLoS One. 2022 Nov 28;17(11):e0278165. doi: 10.1371/journal.pone.0278165 (PMC9704682; doi:10.1371/journal.pone.0278165)
Supplement: S1 Data — (CSV) [file pone.0278165.s004.csv]

Sample	Age	Sex	Weight	Height	BMI	Education	MaritalStatus	DM duration	Treatment	Income	FBG	RBG	HbA1C	Q1	Q2	Q3	Q4	Q5	MFI1	MFI2	MFI3	MFI4	MFI5	MFI6	MFI7	MFI8	MFI9	MFI10	MFI11	MFI12	MFI13	MFI14	MFI15	MFI16	MFI17	MFI18	MFI19	MFI20	FACIT1	FACIT2	FACIT3	FACIT4	FACIT5	FACIT6	FACIT7	FACIT8	FACIT9	FACIT10	FACIT11
BG	60	1	62	169	21.7	4	2	4	2	2	123	150	5.9	0	0	3	3	3	1	3	1	2	3	1	3	3	2	1	1	2	3	2	1	4	1	3	3	3	4	4	4	4	3	3	3	3	3	3	3
TR	56	2	65	155	27.1	2	2	6	2	1	130	165	6.5	0	0	2	2	2	2	2	3	2	2	3	2	3	2	3	2	2	2	2	2	4	2	2	2	3	3	3	3	3	3	3	2	2	2	2	2
YU	54	2	57	151	25	4	3	3	2	2	128	157	6	0	0	2	2	2	2	1	1	2	4	1	3	3	2	1	3	2	3	2	1	2	1	1	2	2	3	3	3	3	3	3	2	2	2	2	2
G	50	1	72	165	26.5	2	2	4	2	1	135	212	7.6	0	0	3	3	2	3	3	3	1	3	3	3	3	1	3	2	3	2	3	1	3	2	2	1	3	3	3	3	3	3	3	2	2	2	2	2
LM	58	2	76	159	30.1	2	2	4	2	1	105	130	5	0	0	3	2	2	1	3	1	2	4	1	2	1	2	3	5	1	2	1	2	1	1	2	1	2	4	4	4	4	3	3	3	3	3	3	3
I	55	1	56	160	21.9	5	3	7	2	2	137	230	9.8	1	5	1	1	1	3	3	3	3	3	3	2	4	3	3	5	4	2	4	1	4	1	4	2	3	2	2	2	2	1	1	1	1	1	2	1
NA	57	2	65	157	26.4	2	2	2	1	1	128	156	7.7	1	3	3	2	2	3	2	3	2	3	3	3	3	1	3	4	3	5	3	2	3	1	2	4	2	2	2	2	2	2	3	2	2	2	2	1
H	58	2	67	154	28.3	4	2	8	2	2	115	213	7.4	0	0	2	2	1	1	2	3	2	2	3	2	3	2	3	5	2	2	3	1	4	1	2	2	3	2	2	2	2	2	3	2	2	2	2	1
JK	44	1	69	159	27.3	4	3	6	2	1	98	152	5.9	0	0	2	2	2	1	2	3	2	2	1	2	3	1	3	3	2	3	2	1	4	1	1	4	2	4	4	4	4	3	3	3	3	3	3	3
MA	51	2	67	154	28.3	5	3	2	2	2	120	223	8	1	2	2	2	1	2	3	2	3	2	3	2	5	1	3	2	2	3	1	1	2	1	2	2	1	2	2	2	2	2	3	1	1	2	2	1
D	50	1	56	167	20.1	2	2	1	2	2	145	287	10.3	1	8	4	3	3	4	5	3	5	5	3	2	5	3	3	2	5	3	5	4	5	1	5	2	4	1	1	1	1	1	1	1	1	1	2	1
G	49	2	53	149	23.9	3	3	11	2	1	117	143	5.8	0	0	3	2	2	5	3	1	2	4	1	2	3	2	1	2	1	2	1	2	1	1	3	4	3	4	4	4	4	3	3	3	3	3	3	3
VD	58	2	67	155	27.9	4	2	4	2	2	122	190	7.8	1	6	2	2	2	3	3	3	1	3	2	2	3	1	3	2	3	2	3	1	3	1	1	4	3	2	2	2	2	2	3	2	2	2	2	1
QW	62	2	65	157	26.4	1	2	9	2	1	100	154	5.5	0	0	3	3	3	5	3	1	3	4	1	2	2	2	1	2	1	2	1	3	1	1	3	2	2	4	4	4	4	3	3	3	3	3	3	3
RT	65	2	64	148	29.2	2	2	4	2	1	150	268	10.1	1	12	4	4	3	5	4	5	3	4	3	2	1	2	4	3	5	4	5	3	4	4	4	4	3	1	1	1	1	1	1	1	1	1	2	1
Y	43	1	62	164	23.1	2	3	7	1	2	109	219	8.6	1	10	3	3	3	4	4	3	4	4	3	5	1	1	3	4	5	4	5	5	4	3	2	5	3	2	2	2	2	2	3	1	1	2	2	1
B	59	2	51	146	23.9	3	2	2	2	1	138	300	11.4	1	7	4	4	3	3	3	3	4	3	4	3	3	1	3	2	3	3	3	5	3	4	2	2	2	1	1	1	1	1	1	1	1	1	2	1
S	56	1	56	160	21.9	3	2	13	2	2	95	176	6.6	0	0	2	2	2	2	2	3	1	2	1	3	3	1	1	2	2	3	2	5	4	1	2	2	3	3	3	3	3	3	3	2	2	2	2	2
FG	61	2	49	147	22.7	2	3	3	2	1	115	221	8.5	1	6	3	3	3	5	2	3	1	2	3	5	2	2	3	4	3	3	3	2	4	3	2	5	3	2	2	2	2	2	3	1	1	2	2	1
OP	64	2	71	161	27.4	4	2	11	2	2	121	187	6.4	0	0	3	3	2	2	2	3	2	2	3	2	2	2	3	5	2	2	2	3	2	3	2	3	2	3	3	3	3	3	3	2	2	2	2	2
DS	54	2	69	154	29.1	4	3	15	2	1	130	285	9.5	1	5	3	3	3	4	4	1	4	4	3	3	4	4	3	4	4	2	4	3	4	3	2	2	5	2	2	2	2	1	1	1	1	1	2	1
HR	71	1	68	165	25	5	2	4	2	2	114	176	7.3	0	0	2	2	2	2	3	3	1	3	1	3	3	1	2	5	3	2	3	1	3	2	1	2	3	3	3	3	3	3	3	2	2	2	2	2
RR	42	1	75	167	26.9	4	2	2	2	2	105	167	5.7	0	0	2	2	2	5	3	1	2	4	3	1	5	5	3	3	1	2	1	2	1	1	2	2	3	3	3	3	3	3	3	2	2	2	2	2
RW	62	2	62	156	25.5	5	3	12	1	1	95	187	5.8	1	2	3	3	2	2	2	1	1	2	3	1	3	1	3	5	2	3	2	2	2	1	1	1	2	3	3	3	3	3	3	2	2	2	2	2
FR	54	2	59	149	26.6	2	2	1	2	2	128	227	7.8	1	2	3	3	3	2	3	3	2	2	2	1	3	3	2	5	2	3	3	2	2	2	2	2	3	2	2	2	2	2	3	2	2	2	2	1
SH	60	2	61	151	26.8	3	3	6	2	1	132	232	8.4	1	1	4	4	3	5	2	3	1	2	1	1	3	1	1	1	2	3	2	2	2	1	2	1	3	2	2	2	2	2	3	1	1	2	2	1
DN	67	1	64	167	23	2	2	2	2	1	126	202	6.2	1	3	2	2	2	2	2	3	4	2	3	3	3	1	3	2	2	3	3	1	2	3	2	4	3	3	3	3	3	3	3	2	2	2	2	2
TR	59	2	65	156	26.7	4	2	7	2	2	123	140	7.7	1	3	3	3	3	2	3	3	4	3	3	3	3	1	3	2	3	2	3	1	3	3	1	2	2	2	2	2	2	2	3	2	2	2	2	1
UY	46	2	66	154	27.8	2	2	3	2	1	127	285	10.2	1	7	3	2	2	4	4	3	3	4	2	1	4	3	3	4	4	2	4	3	4	2	3	2	5	1	1	1	1	1	1	1	1	1	2	1
WQ	43	1	76	172	25.7	4	2	2	2	2	119	134	5.7	1	2	2	2	2	1	3	1	4	1	3	3	1	2	1	1	1	2	1	1	1	3	2	3	3	3	3	3	3	3	3	2	2	2	2	2
YE	58	2	50	156	20.6	1	2	6	1	1	126	267	8.6	1	8	3	2	2	3	3	4	2	3	4	3	3	2	4	4	3	3	3	1	3	4	2	4	3	2	2	2	2	2	3	1	1	2	2	1
J	55	2	54	154	22.8	2	2	4	2	1	100	204	7.2	0	0	3	3	3	1	3	2	4	2	3	3	3	1	2	2	2	2	3	1	2	2	2	2	3	2	2	2	2	2	3	2	2	2	2	1
PL	58	1	75	165	27.6	3	3	9	2	2	90	129	5.6	0	0	1	1	1	1	2	1	1	2	1	1	1	1	1	1	2	5	2	1	2	1	3	4	3	4	4	4	4	3	3	3	3	3	3	3
BI	44	2	56	150	24.9	1	2	14	2	2	124	250	7.7	1	3	2	2	2	2	3	2	2	3	3	1	1	2	2	4	3	5	3	2	3	2	2	5	3	2	2	2	2	2	3	2	2	2	2	1
SM	60	1	61	157	24.8	3	3	7	2	1	120	145	5.8	0	0	1	1	1	2	3	3	1	2	3	3	1	1	1	4	2	3	2	3	2	1	1	5	2	2	2	2	2	2	3	2	2	2	2	1
GT	46	2	65	156	26.7	5	2	3	2	1	118	169	5.6	0	0	1	1	1	1	3	3	2	1	3	3	1	2	1	2	1	2	1	1	1	1	2	2	3	4	4	4	4	3	3	3	3	3	3	3
WQ	58	2	52	153	22.2	2	2	9	2	1	125	226	8	1	2	3	2	2	2	4	2	2	3	3	4	3	2	3	5	3	5	3	1	3	3	3	3	3	2	2	2	2	2	3	1	1	2	2	1
SD	53	2	69	158	27.6	2	1	4	2	2	112	145	6.2	1	2	2	2	2	2	2	1	1	2	1	3	3	1	1	4	2	3	2	1	2	1	2	2	2	2	2	2	2	2	3	1	1	2	2	1
HF	59	2	60	155	25	4	2	2	2	1	100	213	7	1	4	1	1	1	1	3	3	2	2	3	3	3	2	3	4	3	3	3	2	2	3	2	2	1	2	2	2	2	2	3	2	2	2	2	1
B	57	1	70	163	26.4	3	2	2	2	1	136	256	7.5	0	0	3	3	3	3	3	2	1	3	3	1	3	1	3	2	3	2	3	1	3	3	1	2	3	2	2	2	2	2	3	2	2	2	2	1
A	29	2	68	154	28.7	2	3	3	2	1	96	130	5.6	0	0	2	2	2	2	1	3	2	2	1	1	3	1	1	1	2	5	2	1	2	1	2	3	3	3	3	3	3	3	3	2	2	2	2	2
P	46	2	66	157	26.8	2	2	6	2	1	123	176	6.5	0	0	3	3	3	1	1	1	2	2	1	3	3	1	1	4	2	3	2	1	2	1	2	2	3	3	3	3	3	3	3	2	2	2	2	2
GY	56	1	76	160	29.7	3	2	7	1	2	135	235	9.7	1	5	3	2	2	3	3	4	2	3	3	3	3	2	4	4	3	3	3	2	3	4	2	3	3	2	2	2	2	1	1	1	1	1	2	1
GX	48	2	63	154	26.6	5	3	6	2	1	99	143	5.4	0	0	2	2	2	1	3	1	2	1	3	3	3	2	1	2	1	2	1	2	1	1	2	4	3	4	4	4	4	3	3	3	3	3	3	3
V	60	1	64	160	25	2	3	12	2	2	130	213	8.9	1	7	3	2	2	3	4	3	3	4	3	3	4	3	3	2	4	2	4	3	4	2	3	2	3	2	2	2	2	2	3	1	1	2	2	1
KF	51	2	66	157	26.8	5	2	1	2	2	110	190	6	1	1	1	1	1	1	3	1	2	2	3	1	5	1	3	2	2	5	2	1	2	3	2	2	1	4	4	4	4	3	3	3	3	3	3	3
Y	55	2	60	152	26	2	3	6	2	1	106	165	5.8	0	0	2	2	2	1	2	3	1	1	1	1	3	1	1	1	1	4	2	1	1	3	2	2	3	4	4	4	4	3	3	3	3	3	3	3
BS	52	1	56	159	22.2	2	2	4	2	2	125	189	7.6	1	5	3	3	2	2	3	2	2	3	3	4	3	2	3	5	3	5	3	2	3	2	2	4	2	2	2	2	2	2	3	2	2	2	2	1
LI	55	2	63	160	24.6	3	2	4	2	1	122	135	6	0	0	1	1	1	2	2	3	2	2	1	3	3	1	3	2	2	4	2	1	2	1	3	2	2	3	3	3	3	3	3	2	2	2	2	2
FH	60	2	52	154	21.9	4	3	8	2	1	100	146	5.4	0	0	1	1	1	2	2	3	2	5	1	3	3	2	1	2	1	2	1	2	1	1	3	5	2	4	4	4	4	3	3	3	3	3	3	3
FE	42	2	58	159	22.9	2	2	3	2	2	135	250	9.4	1	6	3	2	2	4	1	3	3	4	3	3	4	3	3	2	4	2	4	3	4	3	3	2	4	2	2	2	2	2	3	1	1	2	2	1
DG	55	1	65	165	23.9	3	2	4	2	1	139	287	8.5	1	5	2	2	2	2	3	3	2	2	3	4	3	2	3	4	3	3	3	2	2	3	2	3	2	2	2	2	2	2	3	1	1	2	2	1
RT	58	2	70	162	26.7	4	2	4	2	1	124	141	6.3	0	0	3	2	2	2	3	1	1	2	1	3	3	1	1	4	2	3	2	1	2	1	1	3	2	3	3	3	3	3	3	2	2	2	2	2
TY	53	1	57	165	20.9	3	3	7	2	2	135	200	7	1	5	3	2	1	3	3	3	1	3	3	3	3	1	2	2	3	2	3	1	3	2	3	2	3	2	2	2	2	2	3	2	2	2	2	1
HJ	55	2	79	154	33.3	4	3	8	2	1	125	156	5.7	0	0	2	2	2	2	2	3	2	2	1	5	2	1	1	1	2	1	2	1	2	1	3	4	2	4	4	4	4	3	3	3	3	3	3	3
OY	60	1	58	159	22.9	4	2	6	2	2	140	176	5.5	0	0	1	1	1	1	3	3	2	5	1	3	1	2	1	2	1	2	1	2	1	1	2	2	1	4	4	4	4	3	3	3	3	3	3	3
T	35	2	57	155	23.7	2	2	3	2	1	136	189	9.5	1	4	3	2	2	2	2	2	2	2	3	4	3	2	3	4	3	3	3	2	2	3	2	3	2	2	2	2	2	1	1	1	1	1	2	1
EN	45	2	67	158	26.8	3	2	3	2	2	140	231	9.3	1	7	2	2	2	4	1	2	3	4	3	3	4	3	3	2	4	2	4	3	4	3	3	3	4	2	2	2	2	1	1	1	1	1	2	1
HQ	44	1	62	162	23.6	2	2	9	2	1	136	176	7.2	1	3	3	2	1	2	3	2	1	2	3	3	3	1	3	2	2	2	3	1	2	2	2	5	3	2	2	2	2	2	3	2	2	2	2	1
GH	58	2	57	150	25.3	5	2	2	2	1	127	156	6.4	1	4	1	1	1	2	2	2	2	2	2	3	3	2	2	2	2	2	2	2	2	2	2	2	2	3	3	3	3	3	3	2	2	2	2	2
FB	56	2	65	160	25.4	2	3	2	1	2	112	165	5.9	0	0	2	2	1	2	2	3	1	2	1	3	3	1	1	4	2	3	2	1	2	1	1	3	2	3	3	3	3	3	3	2	2	2	2	2
SW	52	1	72	167	25.8	3	2	6	2	2	121	187	5.6	0	0	3	2	1	1	3	3	2	5	1	3	1	2	1	2	1	2	5	2	5	1	2	2	1	4	4	4	4	3	3	3	3	3	3	3
SD	57	2	56	158	22.4	4	2	11	1	2	136	200	8.6	1	8	3	2	2	5	1	3	2	5	3	1	5	2	3	4	5	4	2	2	1	3	3	5	1	2	2	2	2	2	3	1	1	2	2	1
KH	53	1	68	165	25	1	2	5	2	1	139	237	9	1	7	3	2	2	3	3	4	2	3	4	3	3	2	4	4	3	3	3	2	3	4	2	3	3	2	2	2	2	1	1	1	1	1	2	1
HQ	40	1	65	167	23.3	2	2	11	2	2	131	160	7.1	0	0	2	2	2	2	3	2	1	2	2	2	3	1	2	2	2	2	3	1	2	2	1	2	3	3	3	3	3	3	3	2	2	2	2	2
GT	59	2	52	156	21.4	3	3	5	2	1	100	150	6.5	0	0	2	2	2	2	2	1	1	2	1	3	2	1	1	4	2	3	2	1	4	3	2	3	1	3	3	3	3	3	3	2	2	2	2	2
GA	53	2	60	149	27	1	2	5	2	2	110	156	5.8	0	0	1	1	1	2	2	1	1	2	1	2	2	1	1	1	2	1	2	1	4	3	2	2	1	4	4	4	4	3	3	3	3	3	3	3
DS	50	2	67	150	29.8	3	3	7	2	2	135	187	8.3	1	3	3	2	2	2	2	2	2	2	2	1	2	2	2	4	3	3	3	2	4	2	2	4	1	2	2	2	2	2	3	1	1	2	2	1
MK	53	2	56	153	23.9	5	2	13	2	1	121	155	6.6	0	0	1	1	1	2	2	1	1	2	1	2	2	1	1	1	2	1	2	1	4	1	1	2	1	2	2	2	2	2	3	2	2	2	2	1
GH	43	1	67	160	26.2	2	2	10	2	2	146	305	10.3	1	5	4	4	4	1	4	3	2	5	3	3	4	2	3	4	5	3	4	2	2	3	2	3	4	1	1	1	1	1	1	1	1	1	2	1
PS	54	2	54	160	21.1	2	1	10	2	1	135	165	7.5	1	3	2	2	2	3	3	2	1	3	2	2	3	1	2	2	3	2	3	5	4	2	5	2	3	2	2	2	2	2	3	2	2	2	2	1
SH	42	2	53	157	21.5	4	2	12	1	1	98	145	5.6	0	0	1	1	1	2	2	1	1	2	1	2	2	1	1	1	2	1	2	5	1	1	2	5	1	4	4	4	4	3	3	3	3	3	3	3
H	55	1	71	162	27.1	3	2	8	2	2	90	132	5.9	1	2	1	1	1	2	2	1	1	2	1	3	2	1	1	4	2	3	2	4	1	3	2	4	1	4	4	4	4	3	3	3	3	3	3	3
PJ	58	2	64	161	24.7	2	3	2	2	1	125	160	6	0	0	2	2	2	1	2	1	1	5	1	2	2	1	1	1	1	1	2	4	5	3	2	1	1	3	3	3	3	3	3	2	2	2	2	2
S	54	1	70	172	23.7	2	2	6	2	2	139	189	8.4	1	3	3	2	2	2	2	2	2	2	2	4	2	2	2	4	3	3	3	2	2	2	2	4	2	2	2	2	2	2	3	1	1	2	2	1
LNF	53	2	75	160	29.3	3	2	3	2	2	132	167	7.4	1	4	2	2	2	3	3	2	2	3	2	1	3	2	2	5	3	5	3	2	3	2	2	5	3	2	2	2	2	2	3	2	2	2	2	1
NDY	45	1	58	159	22.9	5	3	3	2	1	137	296	9.8	1	4	4	4	4	4	1	2	3	4	2	2	4	3	2	2	4	2	1	3	1	2	3	3	4	2	2	2	2	1	1	1	1	1	2	1
PM	58	1	65	173	21.7	2	3	1	2	1	105	140	5.6	1	3	1	1	1	2	2	1	1	2	1	2	2	1	4	1	2	1	2	4	2	1	5	5	4	3	3	3	3	3	3	2	2	2	2	2
RSV	54	2	65	155	27.1	5	2	7	2	2	130	170	7	0	0	2	2	2	1	3	1	2	2	1	2	1	1	2	2	2	1	2	4	2	1	2	2	5	2	2	2	2	2	3	2	2	2	2	1
SMD	49	2	61	157	24.8	2	3	2	1	1	140	287	9.5	1	7	3	2	2	3	3	4	2	3	4	3	3	2	4	3	3	3	3	2	3	4	2	4	3	2	2	2	2	1	1	1	1	1	2	1
WD	58	2	55	154	23.2	2	2	8	2	2	137	202	8.6	1	8	3	3	3	5	1	3	2	5	3	4	5	2	3	3	5	4	1	2	5	3	2	4	5	2	2	2	2	2	3	1	1	2	2	1
ZR	60	1	67	166	24.3	3	2	6	2	1	120	170	6.7	1	5	3	3	3	2	2	1	1	2	1	2	2	1	4	3	2	1	2	4	2	1	3	1	4	3	3	3	3	3	3	2	2	2	2	2
AM3	47	2	78	157	31.6	4	3	4	2	2	100	143	5.5	1	6	1	1	1	4	3	1	2	1	1	2	1	2	4	3	1	2	5	2	1	1	2	1	4	3	3	3	3	3	3	2	2	2	2	2
CMN	45	2	65	153	27.8	2	2	2	2	2	132	219	8.5	1	4	3	3	3	4	3	1	2	2	1	2	1	1	2	3	2	5	2	5	2	3	2	1	4	2	2	2	2	2	3	1	1	2	2	1
EN	42	2	58	169	20.3	3	2	11	2	1	109	138	5.3	1	7	3	3	2	2	2	1	1	2	1	3	2	1	4	4	2	3	2	5	2	3	4	1	4	4	4	4	4	3	3	3	3	3	3	3
HW	59	1	70	170	24.2	4	2	4	2	2	134	201	7.2	0	0	2	2	2	2	3	2	1	2	2	2	3	1	2	2	2	2	3	1	2	2	3	2	4	2	2	2	2	2	3	2	2	2	2	1
KDR	55	2	67	156	27.5	3	3	7	2	1	122	158	6.3	0	0	2	2	2	2	2	2	2	2	2	2	2	2	2	4	2	2	1	2	2	2	2	2	2	3	3	3	3	3	3	2	2	2	2	2
MI	47	1	67	172	22.7	4	3	2	1	1	148	276	10.6	1	10	3	2	2	4	4	2	3	4	2	2	4	3	2	4	4	2	4	3	4	3	3	1	4	1	1	1	1	1	1	1	1	1	2	1
NZ	40	1	57	174	18.8	4	2	5	2	2	134	190	8.1	1	11	3	3	3	5	5	3	2	5	3	4	5	2	3	4	5	4	1	2	5	3	2	1	5	2	2	2	2	2	3	1	1	2	2	1
RD	58	2	56	152	24.2	2	2	4	2	1	138	167	7.5	1	6	2	2	2	3	3	2	1	3	2	2	3	1	2	2	3	2	3	1	3	2	4	2	3	2	2	2	2	2	3	2	2	2	2	1
SC	57	2	60	155	25	3	2	14	2	2	108	136	5.7	0	0	1	1	1	1	2	1	1	1	5	1	2	1	1	2	1	4	2	1	5	1	3	5	4	3	3	3	3	3	3	2	2	2	2	2
TA	51	2	61	153	26.1	2	2	3	2	1	125	175	6	0	0	2	2	2	4	2	1	1	1	5	1	2	1	1	2	1	4	2	1	5	1	3	1	4	3	3	3	3	3	3	2	2	2	2	2
YN	48	2	56	149	25.2	5	2	9	2	1	111	145	5.4	0	0	1	1	1	5	2	1	1	2	5	3	2	1	1	3	2	3	2	1	2	1	3	1	2	3	3	3	3	3	3	2	2	2	2	2
ALH	55	1	80	168	28.3	2	3	4	2	2	123	210	7.6	1	6	2	2	2	5	3	2	2	3	2	5	3	2	2	2	3	5	3	2	3	2	2	1	3	2	2	2	2	2	3	2	2	2	2	1
BYT	70	2	53	155	22.1	3	2	7	2	1	114	142	5.8	0	0	1	1	1	5	5	1	1	1	1	1	2	1	5	1	1	1	2	1	4	1	5	5	4	3	3	3	3	3	3	2	2	2	2	2
EL	57	1	65	169	22.8	4	2	11	1	2	110	140	5.5	1	8	1	1	1	5	5	1	2	1	5	2	1	2	1	2	1	2	1	2	4	3	5	1	5	4	4	4	4	3	3	3	3	3	3	3
HSP	49	2	74	154	31.2	2	3	7	2	1	126	169	6.5	1	9	3	2	2	2	5	1	1	2	5	3	5	1	1	3	2	3	2	1	2	3	5	1	4	3	3	3	3	3	3	2	2	2	2	2
JW	51	1	56	164	20.8	4	2	3	2	1	130	250	8.2	1	4	3	3	3	2	5	2	2	2	5	4	2	2	2	3	3	3	3	2	2	2	2	4	4	2	2	2	2	2	3	1	1	2	2	1
ME	36	2	69	160	27	2	2	5	2	2	99	147	5.6	0	0	1	1	1	4	1	1	2	1	4	2	5	2	1	2	1	2	1	2	4	1	2	2	4	4	4	4	4	3	3	3	3	3	3	3
NU	54	2	60	157	24.3	2	3	4	2	2	132	175	7.6	0	0	2	2	2	2	3	2	1	2	2	2	5	1	2	2	2	2	3	1	2	2	1	1	4	2	2	2	2	2	3	2	2	2	2	1
PTR	72	2	62	152	26.8	5	2	4	2	1	118	140	5.7	0	0	1	1	1	2	2	1	1	2	4	3	2	1	1	3	2	3	2	1	2	1	1	1	4	2	2	2	2	2	3	1	1	2	2	1
SB	52	1	59	161	22.8	2	2	2	2	1	129	156	6.4	1	4	3	2	2	2	2	2	2	2	2	2	2	2	2	2	2	2	2	2	2	2	2	2	4	3	3	3	3	3	3	2	2	2	2	2
GJ	52	2	55	153	23.5	4	3	1	2	1	120	160	5.5	0	0	1	1	1	2	2	1	1	2	3	1	2	1	1	1	2	1	2	1	3	1	1	4	4	3	3	3	3	3	3	2	2	2	2	2
H	33	2	61	159	24.1	4	3	6	2	2	137	195	8.6	1	6	4	4	4	3	3	4	2	3	4	3	3	2	4	3	3	3	3	2	3	4	2	3	4	2	2	2	2	2	3	2	2	2	2	1
NM	46	2	68	161	26.2	5	2	5	1	1	150	306	11.8	1	7	4	4	4	2	4	3	2	5	3	3	4	2	3	3	5	3	4	2	2	3	2	3	4	1	1	1	1	1	1	1	1	1	2	1
BN	50	1	61	173	20.4	2	3	5	2	2	128	172	7.1	1	7	2	2	2	3	3	2	2	3	2	5	3	2	2	5	3	5	3	2	3	2	2	5	3	2	2	2	2	2	3	2	2	2	2	1
GH	44	2	65	157	26.4	3	2	12	2	2	112	145	5.6	0	0	1	1	1	4	1	1	2	1	4	2	1	2	1	2	1	2	1	2	5	1	2	2	1	3	3	3	3	3	3	2	2	2	2	2
HY	57	1	62	170	21.5	4	2	2	2	1	123	169	6.5	0	0	3	3	3	2	3	2	1	2	2	2	3	1	2	2	2	2	3	1	2	2	1	2	3	3	3	3	3	3	3	2	2	2	2	2
V	66	2	54	158	21.6	1	2	6	2	2	136	209	8.5	1	5	3	3	3	2	2	2	2	2	2	4	2	2	2	4	3	3	3	2	2	2	2	4	2	2	2	2	2	2	3	1	1	2	2	1
CD	48	2	59	154	24.9	2	3	2	2	1	145	223	9.5	1	13	3	2	2	5	5	3	2	5	3	4	5	2	3	4	5	4	5	2	5	3	2	4	5	2	2	2	2	1	1	1	1	1	2	1
SD	43	1	58	171	19.8	2	2	3	2	1	118	143	5.6	0	0	1	1	1	4	1	1	2	1	1	2	1	2	1	2	1	2	1	2	1	1	2	2	1	3	3	3	3	3	3	2	2	2	2	2
CD	59	2	50	148	22.8	3	2	8	2	2	129	190	7.5	1	5	2	2	2	3	3	2	1	3	2	2	3	1	2	2	3	2	3	1	3	2	1	2	3	2	2	2	2	2	3	2	2	2	2	1
K	58	2	65	150	28.9	3	3	3	2	1	120	157	6	0	0	2	2	2	2	2	1	1	2	1	3	2	1	1	3	2	3	2	1	2	1	1	3	2	3	3	3	3	3	3	2	2	2	2	2
M	60	2	55	165	20.2	2	2	4	1	2	125	140	5.7	0	0	1	1	1	1	2	1	1	1	1	1	2	1	1	1	1	1	2	1	1	1	1	1	2	2	2	2	2	2	3	1	1	2	2	1
UJ	51	2	59	156	24.2	4	3	4	2	1	135	200	8.7	1	5	3	3	3	5	4	3	2	5	3	3	4	2	3	3	5	3	4	2	5	3	2	3	4	2	2	2	2	2	3	1	1	2	2	1
GHY	52	2	63	154	26.6	4	2	7	2	2	110	129	5.3	0	0	1	1	1	1	1	1	2	1	1	2	1	2	1	2	1	2	1	2	1	1	2	2	1	3	3	3	3	3	3	2	2	2	2	2
HB	59	1	55	165	20.2	5	2	7	2	1	122	202	7.4	0	0	2	2	2	2	2	1	1	2	1	1	2	1	1	1	2	1	2	1	2	1	1	1	2	2	2	2	2	2	3	2	2	2	2	1
QW	58	2	56	167	20.1	4	3	7	2	2	140	288	10.6	1	7	3	2	2	4	4	2	3	4	2	2	4	3	2	2	4	2	4	3	4	2	3	2	4	1	1	1	1	1	1	1	1	1	2	1
ED	56	1	61	167	21.9	5	2	4	2	1	137	214	8.5	1	5	3	3	3	2	2	2	2	2	2	4	2	2	2	4	3	3	3	2	2	2	2	4	2	2	2	2	2	2	3	1	1	2	2	1
RF	59	1	65	171	22.2	2	2	3	2	2	122	167	6.2	0	0	1	1	1	2	2	1	1	2	1	1	2	1	1	1	2	1	2	1	2	1	1	1	2	3	3	3	3	3	3	2	2	2	2	2
PL	61	2	54	155	22.5	3	1	6	2	1	128	180	7.4	0	0	2	2	2	2	3	2	1	2	2	2	3	1	2	2	2	2	3	1	2	2	1	2	3	2	2	2	2	2	3	2	2	2	2	1
GB	57	1	64	159	25.3	5	2	2	1	2	152	281	10.1	1	7	4	4	4	5	4	3	2	5	3	3	4	2	3	3	5	3	4	2	5	3	2	3	4	1	1	1	1	1	1	1	1	1	2	1
VB	55	2	49	159	19.4	2	2	2	2	1	135	223	8.2	1	14	3	3	3	5	5	3	2	5	3	4	5	2	3	4	5	4	5	2	5	3	2	4	5	2	2	2	2	2	3	1	1	2	2	1
AZ	60	2	67	156	27.5	3	3	7	2	2	90	120	5.9	0	0	1	1	1	2	2	1	1	2	1	3	2	1	1	3	2	3	2	1	2	1	1	3	2	3	3	3	3	3	3	2	2	2	2	2
U	51	2	45	160	17.6	4	2	3	2	2	147	265	9.2	1	8	3	2	2	4	4	2	3	4	2	2	4	3	2	2	4	2	4	3	4	2	3	2	4	2	2	2	2	1	1	1	1	1	2	1
D	54	1	57	164	21.2	1	2	9	2	1	128	197	7.6	1	1	2	2	2	3	3	2	1	3	2	2	3	1	2	2	3	2	3	1	3	2	1	2	3	2	2	2	2	2	3	2	2	2	2	1
T	51	2	60	161	23.2	2	3	3	2	2	126	165	8.1	0	0	3	3	3	1	1	1	2	1	1	2	1	2	1	2	1	2	1	2	1	1	2	2	1	2	2	2	2	2	3	1	1	2	2	1
U	57	1	59	165	21.7	2	3	4	2	1	119	160	6.5	0	0	1	1	1	1	1	1	2	2	1	2	1	1	2	2	2	1	2	1	2	1	2	2	1	3	3	3	3	3	3	2	2	2	2	2
J	47	2	65	157	26.4	3	2	4	1	1	92	123	5.6	0	0	1	1	1	1	2	1	1	1	1	1	2	1	1	1	1	1	2	1	1	1	1	1	2	4	4	4	4	3	3	3	3	3	3	3
NB	46	1	60	166	21.8	3	2	5	2	2	101	203	8.2	1	7	3	3	3	3	3	4	2	3	4	3	3	2	4	3	3	3	3	2	3	4	2	3	3	2	2	2	2	2	3	1	1	2	2	1
HJ	65	2	50	153	21.4	2	2	4	2	1	120	156	6.5	0	0	3	3	3	2	2	1	1	2	1	3	2	1	1	3	2	3	2	1	2	1	1	3	2	3	3	3	3	3	3	2	2	2	2	2
NM	41	2	54	161	20.8	4	3	6	2	2	132	171	6.3	0	0	2	2	2	1	1	1	2	1	1	2	1	2	1	2	1	2	1	2	1	1	2	2	1	3	3	3	3	3	3	2	2	2	2	2
GV	53	1	58	165	21.3	2	2	7	2	2	143	189	10.3	1	7	4	4	4	5	4	3	2	5	3	3	4	2	3	3	5	3	4	2	5	3	2	3	4	1	1	1	1	1	1	1	1	1	2	1
DF	48	2	53	157	21.5	5	2	3	2	1	128	199	8.4	1	16	1	1	1	5	5	3	2	5	3	4	5	2	3	4	5	4	5	2	5	3	2	4	5	2	2	2	2	2	3	1	1	2	2	1
CSE	58	1	59	168	20.9	4	3	4	2	2	100	148	5.5	0	0	1	1	1	1	1	1	2	1	1	2	1	2	1	2	1	2	1	2	1	1	2	2	1	3	3	3	3	3	3	2	2	2	2	2
FG	53	2	70	155	29.1	5	2	11	2	1	122	167	6.6	0	0	2	2	2	2	2	1	1	2	1	1	2	1	1	1	2	1	2	1	2	1	1	1	2	3	3	3	3	3	3	2	2	2	2	2
HY	55	2	61	159	24.1	2	3	4	1	2	134	180	7	0	0	2	2	2	2	3	2	1	2	2	2	3	1	2	2	2	2	3	1	2	2	1	2	3	2	2	2	2	2	3	2	2	2	2	1
BN	47	2	55	161	21.2	3	2	7	2	1	138	199	8.5	1	5	3	3	3	4	4	2	3	4	2	2	4	3	2	2	4	2	4	3	4	2	3	2	4	2	2	2	2	2	3	1	1	2	2	1
GH	60	1	64	158	25.6	2	2	4	2	2	110	134	5.9	0	0	1	1	1	2	2	1	1	2	1	3	2	1	1	3	2	3	2	1	2	1	1	3	2	3	3	3	3	3	3	2	2	2	2	2
BG	54	2	53	157	21.5	4	3	6	2	1	115	140	5.8	0	0	1	1	1	2	2	1	1	2	1	1	2	1	1	1	2	1	2	1	2	1	1	1	2	3	3	3	3	3	3	2	2	2	2	2
FH	60	1	61	171	20.9	2	2	3	2	2	140	197	8.6	1	12	3	3	3	5	5	3	2	5	3	4	5	2	3	4	5	4	5	2	5	3	2	4	5	2	2	2	2	2	3	1	1	2	2	1
V	59	1	63	175	20.6	4	3	12	2	1	125	169	6.6	0	0	2	2	2	1	1	1	2	2	1	2	1	1	2	2	2	1	2	1	2	1	2	2	1	3	3	3	3	3	3	2	2	2	2	2
Q	54	2	59	163	22.2	2	3	3	2	2	132	187	7.2	1	4	2	2	2	3	3	2	1	3	2	2	3	1	2	2	3	2	3	1	3	2	1	2	3	2	2	2	2	2	3	2	2	2	2	1
P	52	1	72	164	26.8	3	2	11	2	2	98	132	5.6	0	0	1	1	1	1	2	1	1	1	1	1	2	1	1	1	1	1	2	1	1	1	1	1	2	3	3	3	3	3	3	2	2	2	2	2
TU	57	2	51	161	19.7	4	3	11	2	2	132	206	8.7	1	6	3	3	3	3	3	4	2	3	4	3	3	2	4	3	3	3	3	2	3	4	2	3	3	2	2	2	2	2	3	1	1	2	2	1
GT	38	2	54	159	21.4	3	2	4	2	1	105	145	5.4	0	0	1	1	1	2	2	1	1	2	1	1	2	1	1	1	2	1	2	1	2	1	1	1	2	4	4	4	4	3	3	3	3	3	3	3
FS	57	2	56	156	23	4	2	4	2	1	134	154	6.1	1	3	1	1	1	2	2	2	2	2	2	2	2	2	2	2	2	2	2	2	2	2	2	2	2	3	3	3	3	3	3	2	2	2	2	2
JK	58	1	75	169	26.3	4	2	12	2	2	150	293	12.1	1	6	4	3	3	5	4	3	2	5	3	3	4	2	3	3	5	3	4	2	5	3	2	3	4	1	1	1	1	1	1	1	1	1	2	1
ER	60	2	71	165	26.1	2	3	4	2	2	136	210	8.6	1	5	3	3	3	2	2	2	2	2	2	4	2	2	2	4	3	3	3	2	2	2	2	4	2	2	2	2	2	2	3	1	1	2	2	1
D	56	2	62	160	24.2	3	2	6	2	2	122	160	6	0	0	1	1	1	1	1	1	2	1	1	2	1	2	1	2	1	2	1	2	1	1	2	2	1	2	2	2	2	2	3	1	1	2	2	1
FGH	56	2	80	164	29.7	2	2	3	2	1	109	133	5.5	0	0	1	1	1	1	1	1	2	1	1	2	1	2	1	2	1	2	1	2	1	1	2	2	1	4	4	4	4	3	3	3	3	3	3	3
G	52	1	65	175	21.2	5	3	6	1	2	137	201	8.5	1	6	3	3	3	4	4	2	3	4	2	2	4	3	2	2	4	2	4	3	4	2	3	2	4	2	2	2	2	2	3	1	1	2	2	1
DC	53	2	56	160	21.9	2	2	3	2	1	125	160	7.4	1	4	2	2	2	3	3	2	1	3	2	2	3	1	2	2	3	2	3	1	3	2	1	2	3	2	2	2	2	2	3	2	2	2	2	1
QP	59	1	64	164	23.8	3	3	4	1	2	110	135	5.8	0	0	1	1	1	1	2	1	1	1	1	1	2	1	1	1	1	1	2	1	1	1	1	1	2	3	3	3	3	3	3	2	2	2	2	2
I	56	1	60	171	20.5	4	2	7	2	2	136	211	8.6	1	11	3	3	3	5	5	3	2	5	3	4	5	2	3	4	5	4	5	2	5	3	2	4	5	2	2	2	2	2	3	1	1	2	2	1
L	50	2	61	156	25.1	1	2	4	2	1	109	140	5.6	0	0	1	1	1	1	2	1	1	1	1	1	2	1	1	1	1	1	2	1	1	1	1	1	2	4	4	4	4	3	3	3	3	3	3	3
BE	51	1	59	158	23.6	2	3	6	2	2	144	190	9	1	5	4	3	3	3	3	4	2	3	4	3	3	2	4	3	3	3	3	2	3	4	2	3	3	2	2	2	2	1	1	1	1	1	2	1
FR	47	2	63	155	26.2	3	2	11	2	1	122	210	7	1	6	2	2	2	2	3	2	1	2	2	2	3	1	2	2	2	2	3	1	2	2	1	2	3	2	2	2	2	2	3	2	2	2	2	1
RE	58	2	65	151	28.5	1	3	8	2	1	132	202	8	1	2	3	3	3	2	2	2	2	2	2	4	2	2	2	4	3	3	3	2	2	2	2	4	2	2	2	2	2	2	3	1	1	2	2	1
SE	51	2	56	161	21.6	3	2	2	2	2	95	147	5.9	0	0	1	1	1	1	1	1	2	2	1	2	1	1	2	2	2	1	2	1	2	1	2	2	1	2	2	2	2	2	3	1	1	2	2	1
SEP	45	2	55	157	22.3	5	3	7	2	1	130	212	7.6	1	6	2	2	2	3	3	2	2	3	2	5	3	2	2	5	3	5	3	2	3	2	2	5	3	2	2	2	2	2	3	2	2	2	2	1
YU	57	1	66	155	27.5	2	2	2	2	2	130	197	8.5	1	6	4	3	2	4	4	2	3	4	2	2	4	3	2	2	4	2	4	3	4	2	3	2	4	2	2	2	2	2	3	1	1	2	2	1
BY	58	2	51	164	19	2	2	3	2	1	125	167	6.5	0	0	3	3	3	2	2	1	1	2	1	1	2	1	1	1	2	1	2	1	2	1	1	1	2	3	3	3	3	3	3	2	2	2	2	2
AT	49	2	60	159	23.7	4	3	1	2	1	105	146	5.8	0	0	1	1	1	1	2	1	1	1	1	1	2	1	1	1	1	1	2	1	1	1	1	1	2	3	3	3	3	3	3	2	2	2	2	2
HE	51	1	60	159	23.7	3	2	2	2	2	115	130	5.6	0	0	1	1	1	2	2	1	1	2	1	1	2	1	1	1	2	1	2	1	2	1	1	1	2	3	3	3	3	3	3	2	2	2	2	2
RR	49	2	64	160	25	2	3	8	1	1	138	265	10	1	8	4	3	3	5	4	3	2	5	3	3	4	2	3	3	5	3	4	2	5	3	2	3	4	1	1	1	1	1	1	1	1	1	2	1
WE	56	2	66	155	27.5	2	2	10	2	2	126	198	7.5	0	0	2	2	2	3	3	2	1	3	2	2	3	1	2	2	3	2	3	1	3	2	1	2	3	2	2	2	2	2	3	2	2	2	2	1
KO	55	2	57	165	20.9	3	2	7	2	2	126	164	6.7	1	6	3	3	3	4	4	2	3	4	2	2	4	3	2	2	4	2	4	3	4	2	3	2	4	3	3	3	3	3	3	2	2	2	2	2
HJ	51	1	62	170	21.5	5	2	11	2	1	100	135	5.5	0	0	1	1	1	1	1	1	2	1	1	2	1	2	1	2	1	2	1	2	1	1	2	2	1	4	4	4	4	3	3	3	3	3	3	3
GE	59	2	55	166	20	2	2	3	2	2	97	129	5.7	0	0	1	1	1	2	2	1	1	2	1	3	2	1	1	3	2	3	2	1	2	1	1	3	2	4	4	4	4	3	3	3	3	3	3	3
QE	52	1	63	172	21.3	5	2	9	2	1	129	160	8.1	1	4	3	3	2	2	3	2	1	2	2	2	3	1	2	2	2	2	3	1	2	2	1	2	3	2	2	2	2	2	3	1	1	2	2	1
I	30	2	67	155	27.9	2	2	2	2	2	120	149	5.6	0	0	1	1	1	1	1	1	1	1	1	1	1	1	1	1	1	1	1	1	1	1	1	1	1	4	4	4	4	3	3	3	3	3	3	3
O	52	2	71	153	30.3	2	3	4	2	1	110	145	5.6	0	0	1	1	1	2	2	2	2	2	2	2	2	2	2	2	2	2	2	2	2	2	2	2	2	4	4	4	4	3	3	3	3	3	3	3
GU	57	2	56	159	22.2	3	2	6	2	2	125	163	6.5	0	0	2	2	2	1	1	1	2	2	1	2	1	1	2	2	2	1	2	1	2	1	2	2	1	3	3	3	3	3	3	2	2	2	2	2
RO	51	1	62	174	20.5	2	3	4	2	1	131	166	7.6	1	7	2	2	2	3	3	2	2	3	2	5	3	2	2	5	3	5	3	2	3	2	2	5	3	2	2	2	2	2	3	2	2	2	2	1
AB	45	2	51	158	20.4	5	2	3	2	1	109	139	5.6	0	0	1	1	1	1	2	1	1	1	1	1	2	1	1	1	1	1	2	1	1	1	1	1	2	4	4	4	4	3	3	3	3	3	3	3
DM	53	1	58	159	22.9	2	2	4	2	2	126	180	6.1	0	0	3	3	3	1	1	1	2	1	1	2	1	2	1	2	1	2	1	2	1	1	2	2	1	3	3	3	3	3	3	2	2	2	2	2
GI	59	2	56	165	20.6	3	1	8	2	2	120	187	8.2	1	6	3	3	2	5	5	3	2	5	3	4	5	2	3	4	5	4	5	2	5	3	2	4	5	2	2	2	2	2	3	1	1	2	2	1
SA	37	2	68	156	27.9	4	2	6	1	2	145	262	9.5	1	6	4	3	3	3	3	4	2	3	4	3	3	2	4	3	3	3	3	2	3	4	2	3	3	2	2	2	2	1	1	1	1	1	2	1
LO	54	2	56	147	25.9	2	3	7	2	1	101	138	5.3	0	0	1	1	1	1	1	1	1	1	1	1	1	1	1	1	1	1	1	1	1	1	1	1	1	4	4	4	4	3	3	3	3	3	3	3
LA	59	1	62	166	22.5	4	3	4	2	2	149	200	10.5	1	6	4	3	3	5	4	3	2	5	3	3	4	2	3	3	5	3	4	2	5	3	2	3	4	1	1	1	1	1	1	1	1	1	2	1
TY	43	2	76	152	32.9	2	2	3	2	1	95	136	5.4	1	5	1	1	1	2	2	1	1	2	1	3	2	1	1	3	2	3	2	1	2	1	1	3	2	3	3	3	3	3	3	2	2	2	2	2
QW	56	1	65	177	20.8	2	3	6	2	2	127	167	7.6	0	0	2	2	2	3	3	2	1	3	2	2	3	1	2	2	3	2	3	1	3	2	1	2	3	2	2	2	2	2	3	2	2	2	2	1
VG	60	2	54	149	24.3	5	2	4	2	2	121	154	6.1	0	0	1	1	1	1	1	1	2	2	1	2	1	1	2	2	2	1	2	1	2	1	2	2	1	3	3	3	3	3	3	2	2	2	2	2
BH	62	2	48	154	20.2	2	2	3	2	1	116	137	5.8	0	0	2	2	2	1	1	1	2	1	1	2	1	2	1	2	1	2	1	2	1	1	2	2	1	4	4	4	4	3	3	3	3	3	3	3
TY	57	1	69	160	27	4	2	9	2	2	100	140	5.6	0	0	1	1	1	1	1	1	1	1	1	1	1	1	1	1	1	1	1	1	1	1	1	1	1	4	4	4	4	3	3	3	3	3	3	3
AM	53	2	59	160	23.1	4	3	11	2	1	132	181	8	1	3	3	3	2	2	2	2	2	2	2	4	2	2	2	4	3	3	3	2	2	2	2	4	2	2	2	2	2	2	3	1	1	2	2	1
AHF	57	1	65	163	24.5	5	2	14	2	1	98	143	5.5	0	0	1	1	1	1	1	1	2	1	1	2	1	2	1	2	1	2	1	2	1	1	2	2	1	4	4	4	4	3	3	3	3	3	3	3
PO	36	2	63	159	24.9	2	2	5	2	2	126	130	6	0	0	1	1	1	2	2	2	2	2	2	2	2	2	2	2	2	2	2	2	2	2	2	2	2	3	3	3	3	3	3	2	2	2	2	2
TU	57	2	65	151	28.5	3	3	3	2	1	105	145	5.6	0	0	1	1	1	1	1	1	2	2	1	2	1	1	2	2	2	1	2	1	2	1	2	2	1	3	3	3	3	3	3	2	2	2	2	2
HY	60	1	62	160	24.2	4	2	15	2	2	135	141	7.7	1	5	2	2	2	3	3	2	2	3	2	5	3	2	2	5	3	5	3	2	3	2	2	5	3	2	2	2	2	2	3	2	2	2	2	1
JK	54	2	61	156	25.1	1	3	7	1	2	100	150	5.7	0	0	1	1	1	1	1	1	2	1	1	2	1	2	1	2	1	2	1	2	1	1	2	2	1	3	3	3	3	3	3	2	2	2	2	2
VE	55	2	56	166	20.3	2	2	6	2	1	130	156	9.1	1	6	4	3	3	3	3	4	2	3	4	3	3	2	4	3	3	3	3	2	3	4	2	3	3	2	2	2	2	1	1	1	1	1	2	1
A	60	2	45	159	17.8	2	3	9	2	1	123	150	6.3	0	0	2	2	2	2	2	1	1	2	1	3	2	1	1	3	2	3	2	1	2	1	1	3	2	3	3	3	3	3	3	2	2	2	2	2
D	61	2	56	155	23.3	3	2	14	2	2	134	195	8.2	1	5	3	3	2	3	3	2	2	3	2	5	3	2	2	5	3	5	3	2	3	2	2	5	3	2	2	2	2	2	3	1	1	2	2	1
FG	42	2	65	156	26.7	2	2	5	2	1	104	157	5.7	0	0	1	1	1	2	2	1	1	2	1	1	2	1	1	1	2	1	2	1	2	1	1	1	2	4	4	4	4	3	3	3	3	3	3	3
R	54	1	60	165	22	3	2	7	1	1	110	145	5.4	0	0	1	1	1	1	1	1	2	1	1	2	1	2	1	2	1	2	1	2	1	1	2	2	1	4	4	4	4	3	3	3	3	3	3	3
BE	55	1	65	169	22.8	1	2	11	2	2	115	134	5.9	1	2	1	1	1	3	3	3	3	3	3	3	3	3	3	3	3	3	3	3	3	3	3	3	3	3	3	3	3	3	3	2	2	2	2	2
NU	52	2	56	156	23	3	2	8	2	1	117	145	6.3	1	6	3	3	3	3	3	3	3	3	3	3	3	3	3	3	3	3	3	3	3	3	3	3	3	3	3	3	3	3	3	2	2	2	2	2
NI	57	2	64	160	25	4	3	13	2	2	136	201	8	1	8	3	3	2	3	3	3	3	3	3	3	3	3	3	3	3	3	3	3	3	3	3	3	3	2	2	2	2	1	1	1	1	1	2	1
[truncated: 30 more columns]
